# Supplementary material for: First Approach to the Aroma Characterization of Monovarietal Red Wines Produced from Varieties Better Adapted to Abiotic Stresses
Source: Plants (Basel). 2023 May 22;12(10):2063. doi: 10.3390/plants12102063 (PMC10224026; doi:10.3390/plants12102063)
Supplement: Supplementary file 1 [file plants-12-02063-s001.zip]

Archive with 1 entries (1 files):
- plants-2369760-supplementary.pdf
